# Supplementary material for: Data supporting the role of Fyn in embryonic sciatic nerve fasciculation
Source: Data Brief. 2017 Feb 22;11:358–63. doi: 10.1016/j.dib.2017.02.042 (PMC5329064; doi:10.1016/j.dib.2017.02.042)
Supplement: Supplementary file 1 — Supplementary material [file mmc1.zip]

Archive with 8 entries (8 files):
- coi_disclosure Morimoto.pdf
- coi_disclosure Seki.pdf
- coi_disclosure Tanoue.pdf
- coi_disclosure Torii.pdf
- coi_disclosure Yamamoto.pdf
- coi_disclosure Yamauchi.pdf
- coi_disclosure Kawahara.pdf
- coi_disclosure Miyamoto.pdf
